# Supplementary material for: Silicon Protects Rice Plants Against Striped Stem Borer by Disturbing Herbivory-Induced Putrescine Accumulation
Source: Plants (Basel). 2025 Jul 6;14(13):2066. doi: 10.3390/plants14132066 (PMC12252242; doi:10.3390/plants14132066)
Supplement: Supplementary file 1 [file plants-14-02066-s001.zip]

Archive with 1 entries (1 files):
- plants-3663449-supplementary.pdf
